# Supplementary material for: Cold‐Induced Suppression of Myogenesis in Skeletal Muscle Stem Cells Contributes to Delayed Muscle Regeneration During Hibernation
Source: FASEB J. 2025 Dec 1;39(23):e71297. doi: 10.1096/fj.202502651R (PMC12668025; doi:10.1096/fj.202502651R)
Supplement: Supplementary file 1 — Data S1: fsb271297‐sup‐0001‐DatasetS1.xlsx. [file FSB2-39-e71297-s005.xlsx]

## Sheet: README
README
Supplementary Data – Raw Numerical Values
Manuscript title: Cold-induced suppression of myogenesis in skeletal muscle stem cells contributes to delayed muscle regeneration during hibernation
Manuscript ID: ID: 202502651
This workbook contains unprocessed raw data underlying the figure/panel indicated.
No transformations, normalization, or filtering have been applied.
Columns:
Figure: Figure identifier (e.g., Fig1)
Panel: Panel identifier (e.g., 1C)
Group: Experimental group name
Measure: Type of quantitative variable (e.g., Pax7+/MyoD– fraction, EdU+%, GPX4 intensity)
Sample_ID: Replicate identifier within Group
Value: Raw measurement
Notes: Optional comments
These data allow independent calculation of effect sizes and re-analysis.
Supplemental Table 3. Raw numerical data used for quantitative analyses
This table provides all raw values underlying the quantitative analyses in the study.

## Sheet: Fig1C_rawdata
Figure	Panel	Group	Measure	Sample_ID	Value	Notes
Figure 1	C	Mouse	0Hrs	1	1.21169
Figure 1	C	Mouse	0Hrs	2	0.69025
Figure 1	C	Mouse	0Hrs	3	0.125026
Figure 1	C	Mouse	0Hrs	4	0.17618
Figure 1	C	Mouse	0Hrs	5	0.287081
Figure 1	C	Mouse	0Hrs	6	0
Figure 1	C	Mouse	0Hrs	7	1.05769
Figure 1	C	Mouse	0Hrs	8	0.748663
Figure 1	C	Mouse	0Hrs	9	1.48368
Figure 1	C	Mouse	0Hrs	10	1.57068
Figure 1	C	Mouse	24Hrs	1	40.2985
Figure 1	C	Mouse	24Hrs	2	50.1409
Figure 1	C	Mouse	24Hrs	3	63.9895
Figure 1	C	Mouse	24Hrs	4	57.9679
Figure 1	C	Mouse	24Hrs	5	69.0476
Figure 1	C	Mouse	24Hrs	6	71.547
Figure 1	C	Mouse	24Hrs	7	62.5978
Figure 1	C	Mouse	24Hrs	8	58.4989
Figure 1	C	Mouse	24Hrs	9	68.4022
Figure 1	C	Mouse	24Hrs	10	74.5791
Figure 1	C	Mouse	48Hrs	1	74.9091
Figure 1	C	Mouse	48Hrs	2	79.7183
Figure 1	C	Mouse	48Hrs	3	94.7214
Figure 1	C	Mouse	48Hrs	4	96.5113
Figure 1	C	Mouse	48Hrs	5	80.3774
Figure 1	C	Mouse	48Hrs	6	76.7068
Figure 1	C	Mouse	48Hrs	7	89.9814
Figure 1	C	Mouse	48Hrs	8	83.4646
Figure 1	C	Mouse	48Hrs	9	88.0765
Figure 1	C	Mouse	48Hrs	10	89.6661
Figure 1	C	Hamster	0Hrs	1	0
Figure 1	C	Hamster	0Hrs	2	0.052356
Figure 1	C	Hamster	0Hrs	3	0
Figure 1	C	Hamster	0Hrs	4	0
Figure 1	C	Hamster	0Hrs	5	0.224719
Figure 1	C	Hamster	0Hrs	6	0.710227
Figure 1	C	Hamster	0Hrs	7	0.109951
Figure 1	C	Hamster	0Hrs	8	0
Figure 1	C	Hamster	0Hrs	9	0
Figure 1	C	Hamster	0Hrs	10	0
Figure 1	C	Hamster	24Hrs	1	6.65933
Figure 1	C	Hamster	24Hrs	2	3.48432
Figure 1	C	Hamster	24Hrs	3	2.48276
Figure 1	C	Hamster	24Hrs	4	2.24316
Figure 1	C	Hamster	24Hrs	5	3.22333
Figure 1	C	Hamster	24Hrs	6	2.15247
Figure 1	C	Hamster	24Hrs	7	2.16369
Figure 1	C	Hamster	24Hrs	8	3.95973
Figure 1	C	Hamster	24Hrs	9	3.97112
Figure 1	C	Hamster	24Hrs	10	2.04717
Figure 1	C	Hamster	48Hrs	1	11.5538
Figure 1	C	Hamster	48Hrs	2	6.0024
Figure 1	C	Hamster	48Hrs	3	14.3844
Figure 1	C	Hamster	48Hrs	4	12.3395
Figure 1	C	Hamster	48Hrs	5	5.25558
Figure 1	C	Hamster	48Hrs	6	7.51029
Figure 1	C	Hamster	48Hrs	7	6.1054
Figure 1	C	Hamster	48Hrs	8	5.81264
Figure 1	C	Hamster	48Hrs	9	6.05917
Figure 1	C	Hamster	48Hrs	10	6.85012

## Sheet: Fig1D_rawdata
Figure	Panel	Group	Sample_ID	Value	Notes
Figure 1	D	Mouse	1	83.08
Figure 1	D	Mouse	2	68.62
Figure 1	D	Mouse	3	79.79
Figure 1	D	Mouse	4	64.18
Figure 1	D	Mouse	5	72.54
Figure 1	D	Mouse	6	80.58
Figure 1	D	Mouse	7	80.02
Figure 1	D	Mouse	8	97.84
Figure 1	D	Mouse	9	97.74
Figure 1	D	Mouse	10	92.52
Figure 1	D	Hamster	1	46.7
Figure 1	D	Hamster	2	62.96
Figure 1	D	Hamster	3	29.96
Figure 1	D	Hamster	4	46.74
Figure 1	D	Hamster	5	30.17
Figure 1	D	Hamster	6	20.75
Figure 1	D	Hamster	7	22.69
Figure 1	D	Hamster	8	22.57
Figure 1	D	Hamster	9	24.76
Figure 1	D	Hamster	10	24.11

## Sheet: Fig2F_rawdata
Figure	Panel	Group	Sample_ID	Value	Notes
Figure 2	F	Mouse	1	1.07422
Figure 2	F	Mouse	2	0.983487
Figure 2	F	Mouse	3	0.948027
Figure 2	F	Mouse	4	0.963671
Figure 2	F	Mouse	5	1.00747
Figure 2	F	Mouse	6	1.02312
Figure 2	F	Hamster	1	2.76377
Figure 2	F	Hamster	2	1.65827
Figure 2	F	Hamster	3	1.88771
Figure 2	F	Hamster	4	3.14966
Figure 2	F	Hamster	5	1.90857
Figure 2	F	Hamster	6	1.90857

## Sheet: Fig2I_rawdata
Figure	Panel	Group	Sample_ID	Value	Notes
Figure 2	I	DMSO	1	52.1851
Figure 2	I	DMSO	2	49.6762
Figure 2	I	DMSO	3	36.0887
Figure 2	I	DMSO	4	44.2464
Figure 2	I	Fer-1	1	1.9345
Figure 2	I	Fer-1	2	14.0809
Figure 2	I	Fer-1	3	11.1888
Figure 2	I	Fer-1	4	10.5572
Figure 2	I	Nec-1	1	30.9051
Figure 2	I	Nec-1	2	49.5495
Figure 2	I	Nec-1	3	37.1769
Figure 2	I	Nec-1	4	40.797
Figure 2	I	Z-VAD-FMK	1	41.1899
Figure 2	I	Z-VAD-FMK	2	48.1481
Figure 2	I	Z-VAD-FMK	3	35.348
Figure 2	I	Z-VAD-FMK	4	48.0583

## Sheet: Fig3C_rawdata
Figure	Panel	Group	Measure	Sample_ID	Value	Notes
Figure 3	C	Mouse	0Hrs	1	33.9577
Figure 3	C	Mouse	0Hrs	2	30.3007
Figure 3	C	Mouse	0Hrs	3	32.767
Figure 3	C	Mouse	0Hrs	4	41.5755
Figure 3	C	Mouse	0Hrs	5	19.2702
Figure 3	C	Mouse	0Hrs	6	24.9576
Figure 3	C	Mouse	0Hrs	7	28.7293
Figure 3	C	Mouse	0Hrs	8	26.1497
Figure 3	C	Mouse	Cold-24Hrs	1	0
Figure 3	C	Mouse	Cold-24Hrs	2	0
Figure 3	C	Mouse	Cold-24Hrs	3	0
Figure 3	C	Mouse	Cold-24Hrs	4	0
Figure 3	C	Mouse	Rewarm-24Hrs	1	2.35849
Figure 3	C	Mouse	Rewarm-24Hrs	2	5.58376
Figure 3	C	Mouse	Rewarm-24Hrs	3	0
Figure 3	C	Mouse	Rewarm-24Hrs	4	1.16959
Figure 3	C	Hamster	0Hrs	1	51.0262
Figure 3	C	Hamster	0Hrs	2	49.377
Figure 3	C	Hamster	0Hrs	3	31.6519
Figure 3	C	Hamster	0Hrs	4	38.7557
Figure 3	C	Hamster	0Hrs	5	36.0424
Figure 3	C	Hamster	0Hrs	6	42.9331
Figure 3	C	Hamster	0Hrs	7	53.7278
Figure 3	C	Hamster	0Hrs	8	49.1208
Figure 3	C	Hamster	Cold-24Hrs	1	0
Figure 3	C	Hamster	Cold-24Hrs	2	0
Figure 3	C	Hamster	Cold-24Hrs	3	0
Figure 3	C	Hamster	Cold-24Hrs	4	0
Figure 3	C	Hamster	Cold-24Hrs	5	0
Figure 3	C	Hamster	Cold-24Hrs	6	0
Figure 3	C	Hamster	Cold-24Hrs	7	0
Figure 3	C	Hamster	Cold-24Hrs	8	0
Figure 3	C	Hamster	Rewarm-24Hrs	1	55.2804
Figure 3	C	Hamster	Rewarm-24Hrs	2	48.7288
Figure 3	C	Hamster	Rewarm-24Hrs	3	60.6634
Figure 3	C	Hamster	Rewarm-24Hrs	4	60.123
Figure 3	C	Hamster	Rewarm-24Hrs	5	55.8541
Figure 3	C	Hamster	Rewarm-24Hrs	6	60.6113
Figure 3	C	Hamster	Rewarm-24Hrs	7	31.411
Figure 3	C	Hamster	Rewarm-24Hrs	8	31.6128

## Sheet: Fig3F_rawdata
Figure	Panel	Group	Sample_ID	Value	Notes
Figure 3	F	DMSO	1	3.00865
Figure 3	F	DMSO	2	11.3819
Figure 3	F	DMSO	3	1.3
Figure 3	F	DMSO	4	0.571429
Figure 3	F	DMSO	5	7.14286
Figure 3	F	Fer-1	1	23.1056
Figure 3	F	Fer-1	2	22.5593
Figure 3	F	Fer-1	3	29.3553
Figure 3	F	Fer-1	4	22.3497
Figure 3	F	Fer-1	5	25.5299

## Sheet: Fig4_rawdata
Figure	Panel	Group	Measure	Sample_ID	Value	Notes
Figure 4	E	0	Myl4	1	521.64
Figure 4	E	0	Myl4	2	478.19
Figure 4	E	0	Myl4	3	214.79
Figure 4	E	0	Myl4	4	334.49
Figure 4	E	24	Myl4	1	70.85
Figure 4	E	24	Myl4	2	87
Figure 4	E	24	Myl4	3	54.45
Figure 4	E	24	Myl4	4	52.22
Figure 4	E	0	Acta1	1	830.8
Figure 4	E	0	Acta1	2	841.29
Figure 4	E	0	Acta1	3	444.7
Figure 4	E	0	Acta1	4	459.6
Figure 4	E	24	Acta1	1	170.81
Figure 4	E	24	Acta1	2	226.25
Figure 4	E	24	Acta1	3	174.13
Figure 4	E	24	Acta1	4	133.39
Figure 4	E	0	Myh3	1	486.09
Figure 4	E	0	Myh3	2	457.12
Figure 4	E	0	Myh3	3	247.14
Figure 4	E	0	Myh3	4	273.39
Figure 4	E	24	Myh3	1	146.45
Figure 4	E	24	Myh3	2	178.75
Figure 4	E	24	Myh3	3	121.65
Figure 4	E	24	Myh3	4	100.79
Figure 4	E	0	Myl1	1	63.73
Figure 4	E	0	Myl1	2	67.99
Figure 4	E	0	Myl1	3	25.79
Figure 4	E	0	Myl1	4	33.41
Figure 4	E	24	Myl1	1	14.03
Figure 4	E	24	Myl1	2	16.82
Figure 4	E	24	Myl1	3	8.77
Figure 4	E	24	Myl1	4	7.32
Figure 4	E	0	Tnnt1	1	24.9
Figure 4	E	0	Tnnt1	2	23.36
Figure 4	E	0	Tnnt1	3	9.32
Figure 4	E	0	Tnnt1	4	6.23
Figure 4	E	24	Tnnt1	1	4.95
Figure 4	E	24	Tnnt1	2	4.45
Figure 4	E	24	Tnnt1	3	3.03
Figure 4	E	24	Tnnt1	4	1.68
Figure 4	F	0	Myom3	1	14.02
Figure 4	F	0	Myom3	2	12.63
Figure 4	F	0	Myom3	3	7.04
Figure 4	F	0	Myom3	4	9.68
Figure 4	F	24	Myom3	1	2.58
Figure 4	F	24	Myom3	2	2.96
Figure 4	F	24	Myom3	3	2.61
Figure 4	F	24	Myom3	4	2.36
Figure 4	F	0	Mstn	1	15.76
Figure 4	F	0	Mstn	2	14.1
Figure 4	F	0	Mstn	3	9.21
Figure 4	F	0	Mstn	4	15.66
Figure 4	F	24	Mstn	1	2.4
Figure 4	F	24	Mstn	2	3.56
Figure 4	F	24	Mstn	3	5.04
Figure 4	F	24	Mstn	4	5.42
Figure 4	F	0	Arx	1	1.88
Figure 4	F	0	Arx	2	1.63
Figure 4	F	0	Arx	3	0.73
Figure 4	F	0	Arx	4	0.68
Figure 4	F	24	Arx	1	0.48
Figure 4	F	24	Arx	2	0.44
Figure 4	F	24	Arx	3	0.32
Figure 4	F	24	Arx	4	0.25
Figure 4	F	0	Egf	1	1.7
Figure 4	F	0	Egf	2	1.29
Figure 4	F	0	Egf	3	0.72
Figure 4	F	0	Egf	4	0.76
Figure 4	F	24	Egf	1	0.22
Figure 4	F	24	Egf	2	0.29
Figure 4	F	24	Egf	3	0.25
Figure 4	F	24	Egf	4	0.23
Figure 4	F	0	St6gal2	1	1.99
Figure 4	F	0	St6gal2	2	1.85
Figure 4	F	0	St6gal2	3	1.46
Figure 4	F	0	St6gal2	4	1.78
Figure 4	F	24	St6gal2	1	0.7
Figure 4	F	24	St6gal2	2	1.02
Figure 4	F	24	St6gal2	3	0.78
Figure 4	F	24	St6gal2	4	1.02
Figure 4	F	0	Dtna	1	13.44
Figure 4	F	0	Dtna	2	10.85
Figure 4	F	0	Dtna	3	4.64
Figure 4	F	0	Dtna	4	5.8
Figure 4	F	24	Dtna	1	3.96
Figure 4	F	24	Dtna	2	4.52
Figure 4	F	24	Dtna	3	3.19
Figure 4	F	24	Dtna	4	2.7
Figure 4	G	0	Aldh1a1	1	11.48
Figure 4	G	0	Aldh1a1	2	11.17
Figure 4	G	0	Aldh1a1	3	7.64
Figure 4	G	0	Aldh1a1	4	8.63
Figure 4	G	24	Aldh1a1	1	2.89
Figure 4	G	24	Aldh1a1	2	3.22
Figure 4	G	24	Aldh1a1	3	3.22
Figure 4	G	24	Aldh1a1	4	2.88
Figure 4	G	0	Lmod3	1	28.34
Figure 4	G	0	Lmod3	2	25.74
Figure 4	G	0	Lmod3	3	14.81
Figure 4	G	0	Lmod3	4	19.2
Figure 4	G	24	Lmod3	1	8.4
Figure 4	G	24	Lmod3	2	9.39
Figure 4	G	24	Lmod3	3	7.45
Figure 4	G	24	Lmod3	4	5.65
Figure 4	G	0	Hspb1	1	453.15
Figure 4	G	0	Hspb1	2	399.1
Figure 4	G	0	Hspb1	3	261.39
Figure 4	G	0	Hspb1	4	242.46
Figure 4	G	24	Hspb1	1	159.73
Figure 4	G	24	Hspb1	2	183.05
Figure 4	G	24	Hspb1	3	160.17
Figure 4	G	24	Hspb1	4	129.5
Figure 4	G	0	Ripor2	1	0.72
Figure 4	G	0	Ripor2	2	0.42
Figure 4	G	0	Ripor2	3	0.23
Figure 4	G	0	Ripor2	4	0.4
Figure 4	G	24	Ripor2	1	0.11
Figure 4	G	24	Ripor2	2	0.14
Figure 4	G	24	Ripor2	3	0.09
Figure 4	G	24	Ripor2	4	0.15
Figure 4	G	0	Casz1	1	0.56
Figure 4	G	0	Casz1	2	0.46
Figure 4	G	0	Casz1	3	0.29
Figure 4	G	0	Casz1	4	0.42
Figure 4	G	24	Casz1	1	0.18
Figure 4	G	24	Casz1	2	0.16
Figure 4	G	24	Casz1	3	0.18
Figure 4	G	24	Casz1	4	0.08
Figure 4	G	0	Kcnj2	1	3.18
Figure 4	G	0	Kcnj2	2	3.16
Figure 4	G	0	Kcnj2	3	1.24
Figure 4	G	0	Kcnj2	4	1.36
Figure 4	G	24	Kcnj2	1	0.59
Figure 4	G	24	Kcnj2	2	0.75
Figure 4	G	24	Kcnj2	3	0.69
Figure 4	G	24	Kcnj2	4	0.51
Figure 4	G	0	Abra	1	4.78
Figure 4	G	0	Abra	2	3.48
Figure 4	G	0	Abra	3	1.47
Figure 4	G	0	Abra	4	3.57
Figure 4	G	24	Abra	1	0.66
Figure 4	G	24	Abra	2	0.8
Figure 4	G	24	Abra	3	0.45
Figure 4	G	24	Abra	4	1.04
Figure 4	G	0	Unc45b	1	20.25
Figure 4	G	0	Unc45b	2	20.87
Figure 4	G	0	Unc45b	3	10.29
Figure 4	G	0	Unc45b	4	11.88
Figure 4	G	24	Unc45b	1	8.08
Figure 4	G	24	Unc45b	2	10.53
Figure 4	G	24	Unc45b	3	6.54
Figure 4	G	24	Unc45b	4	6.63
Figure 4	G	0	Mef2c	1	33.48
Figure 4	G	0	Mef2c	2	30.38
Figure 4	G	0	Mef2c	3	12.91
Figure 4	G	0	Mef2c	4	15.89
Figure 4	G	24	Mef2c	1	9.5
Figure 4	G	24	Mef2c	2	11.01
Figure 4	G	24	Mef2c	3	6.71
Figure 4	G	24	Mef2c	4	6.55
Figure 4	G	0	Myoz2	1	16.18
Figure 4	G	0	Myoz2	2	15.02
Figure 4	G	0	Myoz2	3	6.85
Figure 4	G	0	Myoz2	4	11.46
Figure 4	G	24	Myoz2	1	4.73
Figure 4	G	24	Myoz2	2	6.7
Figure 4	G	24	Myoz2	3	5.66
Figure 4	G	24	Myoz2	4	5.59
Figure 4	G	0	Smyd1	1	16.18
Figure 4	G	0	Smyd1	2	15.02
Figure 4	G	0	Smyd1	3	6.85
Figure 4	G	0	Smyd1	4	11.46
Figure 4	G	24	Smyd1	1	4.73
Figure 4	G	24	Smyd1	2	6.7
Figure 4	G	24	Smyd1	3	5.66
Figure 4	G	24	Smyd1	4	5.59
Figure 4	G	0	Smpx	1	8.19
Figure 4	G	0	Smpx	2	6.4
Figure 4	G	0	Smpx	3	4.14
Figure 4	G	0	Smpx	4	3.9
Figure 4	G	24	Smpx	1	0.79
Figure 4	G	24	Smpx	2	1.65
Figure 4	G	24	Smpx	3	1.06
Figure 4	G	24	Smpx	4	0.63
Figure 4	G	0	Mypn	1	5.24
Figure 4	G	0	Mypn	2	4.56
Figure 4	G	0	Mypn	3	2.49
Figure 4	G	0	Mypn	4	3.65
Figure 4	G	24	Mypn	1	1.54
Figure 4	G	24	Mypn	2	2.48
Figure 4	G	24	Mypn	3	1.76
Figure 4	G	24	Mypn	4	1.61

## Sheet: Fig5C_rawdata
Figure	Panel	Group	Measure	Sample_ID	Value	Notes
Figure 5	C	Control	Pax7 (+) /MyoD (-)	1	51.282
Figure 5	C	Control	Pax7 (+) /MyoD (-)	2	25.442
Figure 5	C	Control	Pax7 (+) /MyoD (-)	3	52.083
Figure 5	C	Control	Pax7 (+) /MyoD (-)	4	46.144
Figure 5	C	Control	Pax7 (+) /MyoD (-)	5	25.045
Figure 5	C	Control	Pax7 (+) /MyoD (-)	6	24.65
Figure 5	C	Control	Pax7 (+) /MyoD (-)	7	40.438
Figure 5	C	Control	Pax7 (+) /MyoD (-)	8	30.526
Figure 5	C	Control	Pax7 (+) /MyoD (-)	9	18.654
Figure 5	C	Control	Pax7 (+) /MyoD (-)	10	16.524
Figure 5	C	Control	Pax7 (+) /MyoD (-)	11	17.517
Figure 5	C	Control	Pax7 (+) /MyoD (-)	12	8.867
Figure 5	C	Control	Pax7 (+) /MyoD (+)	1	46.083
Figure 5	C	Control	Pax7 (+) /MyoD (+)	2	71.293
Figure 5	C	Control	Pax7 (+) /MyoD (+)	3	44.792
Figure 5	C	Control	Pax7 (+) /MyoD (+)	4	50.227
Figure 5	C	Control	Pax7 (+) /MyoD (+)	5	62.194
Figure 5	C	Control	Pax7 (+) /MyoD (+)	6	61.438
Figure 5	C	Control	Pax7 (+) /MyoD (+)	7	45.311
Figure 5	C	Control	Pax7 (+) /MyoD (+)	8	57.853
Figure 5	C	Control	Pax7 (+) /MyoD (+)	9	58.151
Figure 5	C	Control	Pax7 (+) /MyoD (+)	10	51.358
Figure 5	C	Control	Pax7 (+) /MyoD (+)	11	51.072
Figure 5	C	Control	Pax7 (+) /MyoD (+)	12	65.082
Figure 5	C	Control	Pax7 (-) /MyoD (+)	1	2.635
Figure 5	C	Control	Pax7 (-) /MyoD (+)	2	3.265
Figure 5	C	Control	Pax7 (-) /MyoD (+)	3	3.125
Figure 5	C	Control	Pax7 (-) /MyoD (+)	4	3.629
Figure 5	C	Control	Pax7 (-) /MyoD (+)	5	10.018
Figure 5	C	Control	Pax7 (-) /MyoD (+)	6	9.991
Figure 5	C	Control	Pax7 (-) /MyoD (+)	7	7.004
Figure 5	C	Control	Pax7 (-) /MyoD (+)	8	6.484
Figure 5	C	Control	Pax7 (-) /MyoD (+)	9	15.004
Figure 5	C	Control	Pax7 (-) /MyoD (+)	10	21.102
Figure 5	C	Control	Pax7 (-) /MyoD (+)	11	21.582
Figure 5	C	Control	Pax7 (-) /MyoD (+)	12	16.636
Figure 5	C	Re-warm	Pax7 (+) /MyoD (-)	1	67.175
Figure 5	C	Re-warm	Pax7 (+) /MyoD (-)	2	54.233
Figure 5	C	Re-warm	Pax7 (+) /MyoD (-)	3	66.968
Figure 5	C	Re-warm	Pax7 (+) /MyoD (-)	4	70.254
Figure 5	C	Re-warm	Pax7 (+) /MyoD (-)	5	53.125
Figure 5	C	Re-warm	Pax7 (+) /MyoD (-)	6	62.759
Figure 5	C	Re-warm	Pax7 (+) /MyoD (-)	7	52.332
Figure 5	C	Re-warm	Pax7 (+) /MyoD (-)	8	44.85
Figure 5	C	Re-warm	Pax7 (+) /MyoD (-)	9	52.574
Figure 5	C	Re-warm	Pax7 (+) /MyoD (-)	10	38.575
Figure 5	C	Re-warm	Pax7 (+) /MyoD (-)	11	27.749
Figure 5	C	Re-warm	Pax7 (+) /MyoD (-)	12	51.606
Figure 5	C	Re-warm	Pax7 (+) /MyoD (+)	1	29.164
Figure 5	C	Re-warm	Pax7 (+) /MyoD (+)	2	39.141
Figure 5	C	Re-warm	Pax7 (+) /MyoD (+)	3	30.468
Figure 5	C	Re-warm	Pax7 (+) /MyoD (+)	4	27.034
Figure 5	C	Re-warm	Pax7 (+) /MyoD (+)	5	41.118
Figure 5	C	Re-warm	Pax7 (+) /MyoD (+)	6	28.276
Figure 5	C	Re-warm	Pax7 (+) /MyoD (+)	7	31.995
Figure 5	C	Re-warm	Pax7 (+) /MyoD (+)	8	40.474
Figure 5	C	Re-warm	Pax7 (+) /MyoD (+)	9	25.053
Figure 5	C	Re-warm	Pax7 (+) /MyoD (+)	10	34.911
Figure 5	C	Re-warm	Pax7 (+) /MyoD (+)	11	48.745
Figure 5	C	Re-warm	Pax7 (+) /MyoD (+)	12	26.565
Figure 5	C	Re-warm	Pax7 (-) /MyoD (+)	1	3.661
Figure 5	C	Re-warm	Pax7 (-) /MyoD (+)	2	6.626
Figure 5	C	Re-warm	Pax7 (-) /MyoD (+)	3	2.564
Figure 5	C	Re-warm	Pax7 (-) /MyoD (+)	4	2.712
Figure 5	C	Re-warm	Pax7 (-) /MyoD (+)	5	3.783
Figure 5	C	Re-warm	Pax7 (-) /MyoD (+)	6	6.437
Figure 5	C	Re-warm	Pax7 (-) /MyoD (+)	7	5.246
Figure 5	C	Re-warm	Pax7 (-) /MyoD (+)	8	5.105
Figure 5	C	Re-warm	Pax7 (-) /MyoD (+)	9	15.179
Figure 5	C	Re-warm	Pax7 (-) /MyoD (+)	10	13.282
Figure 5	C	Re-warm	Pax7 (-) /MyoD (+)	11	13.42
Figure 5	C	Re-warm	Pax7 (-) /MyoD (+)	12	16.44

## Sheet: Fig5F_rawdata
Figure	Panel	Group	Sample_ID	Value	Notes
Figure 5	F	Control	1	65.6317
Figure 5	F	Control	2	62.507
Figure 5	F	Control	3	52.6772
Figure 5	F	Control	4	48.3949
Figure 5	F	Control	5	54.1427
Figure 5	F	Control	6	59.702
Figure 5	F	Control	7	58.7487
Figure 5	F	Control	8	60.2801
Figure 5	F	Re-warm	1	50.0812
Figure 5	F	Re-warm	2	47.4642
Figure 5	F	Re-warm	3	49.7334
Figure 5	F	Re-warm	4	43.964
Figure 5	F	Re-warm	5	31.368
Figure 5	F	Re-warm	6	28.8907
Figure 5	F	Re-warm	7	20.098
Figure 5	F	Re-warm	8	25.7777

[truncated: 16 more sheets: Fig5I_rawdata, Fig5K_rawdata, Fig5L_rawdata, Fig5M_rawdata, Fig6B_rawdata, Fig6C_rawdata, Fig6D_rawdata, Fig6H_rawdata, Fig6I_rawdata, Fig6J_rawdata, Fig6K_rawdata, Fig7D_rawdata, Fig7E_rawdata, Fig7F_rawdata, Suppl_Fig1C, Suppl_Fig2C]
